# Supplementary material for: A Beta Regression Approach to Modelling Country-Level Food Insecurity
Source: Foods. 2025 Aug 27;14(17):2997. doi: 10.3390/foods14172997 (PMC12428468; doi:10.3390/foods14172997)
Supplement: Supplementary file 1 [file foods-14-02997-s001.zip]

Archive with 1 entries (1 files):
- foods-3804773-supplementary.xlsx
