# Supplementary material for: A Beta Regression Approach to Modelling Country-Level Food Insecurity
Source: Foods. 2025 Aug 27;14(17):2997. doi: 10.3390/foods14172997 (PMC12428468; doi:10.3390/foods14172997)
Supplement: Supplementary file 1 [file foods-14-02997-s001.zip › foods-3804773-supplementary.xlsx]

## Sheet: Sheet1
value	mean_gini	mean_inflation.x	mean_inflation.y	mean_GIEco	mean_hfce	per_capita_hfce	mean_unem	mean_gdp_pc	mean_fpano	mean_cereal_imp_dep	mean_agri_prod_mean	mean_agri_land	mean_agricultural_land_perc_mean	mean_pol_stability	mean_urbanisation	mean_population.y	mean_disaster_gdp	mean_war	mean_GIG	war_dummy
0.809	48.8937	7.831	4.09162	32.2703	70943	1744.01	13.4733	2039.43	-0.106667	42.5	177.46	38313	58.74	0.413941	28.6245	40.678	0	24.1254	38.0497	1
0.792	66.5256	20.439	21.159	41.8983	101776	2855.74	15.0373	7350.17	0.313333	39.2	165.775	45897	36.81	40.5559	66.4455	35.6391	0	0.0305281	42.3015	0
0.322	44.1436	4.7773	2.73136	69.2549	26907.6	9509.2	11.8817	17317	1.34333	44.1	1917.43	1135.96	41.46	55.3933	60.6947	2.82964	0	0	65.4738	0
0.1	58.402	2.2103	1.4816	87.6937	270819	26487.5	2.89467	68282.2	0.12	97.5	3315.64	391.562	5.51	65.8866	86.9931	10.2244	0	0.00732277	77.5044	0
0.361	50.2015	83.0849	52.3013	42.7322	721656	15888.7	7.23967	27011.1	0.663333	-138.2	640.13	112210	43.27	50.5237	94.3507	45.4195	0.0610014	0	67.0524	0
0.078	47.0713	5.93539	2.92629	68.1161	32061.4	11062.5	9.06867	17679.4	0.49	77.6	958.41	1663.81	58.44	35.8202	69.7046	2.89821	0	1.59339	67.8501	1
0.33	54.2107	4.74174	2.31925	62.3301	248039	17258.2	3.36133	27577.9	0.203333	100	863.72	9	20.45	71.3058	36.6352	0.0928473	0	0	56.3024	0
0.129	34.1535	5.0037	2.68171	66.4512	740410	28256.9	4.16133	58624	0.0733333	-214.8	126.14	112210	47.26	70.7905	91.0362	26.2028	0.356403	0	79.1148	0
0.049	30.4106	6.37589	3.11308	82.7309	278300	30737.6	5.56467	64962	0.38	19.9	2417.22	2599.97	31.51	67.6452	71.5346	9.05406	0	0	87.6396	0
0.122	46.1795	9.76266	7.37859	67.0686	101095	9831.64	5.77533	20808.3	0.553333	33.9	1198.04	4780.55	57.84	35.0174	59.6877	10.2826	0	1.51817	64.8989	1
0.708	52.4709	18.0185	9.51116	35.0535	7729.17	580.035	0.986333	831.638	0.726667	26.2	1042.82	2114.75	82.35	27.2714	15.8029	13.3253	0	0.568887	40.1876	1
0.073	28.2923	5.36226	2.76509	87.9839	317952	27311.1	5.77667	63344.7	0.45	68.9	6752.17	1362.34	44.675	63.3492	97.725	11.6418	0.166459	0.00426882	89.0414	0
0.633	53.7499	3.89305	1.75421	37.5329	31560.2	2293.4	1.53967	3591.28	-0.12	46.4	979.685	4739.57	42.03	44.6347	49.6018	13.7613	0	0.279478	48.7582	1
0.407	57.0552	6.29372	2.28373	43.0634	36415.4	1617.74	5.25033	2478.19	0.6	17.1	462.89	14492	52.965	14.4718	34.5708	22.51	0	15.8265	50.765	1
0.305	51.5517	7.59565	6.31175	29.7888	878381	5182.08	5.374	7857.21	0.03	15.7	4854.15	9418	72.35	31.5914	35.5052	169.504	0.0502498	0.0514296	49.1361	0
0.148	47.3518	9.18494	3.86557	72.752	110805	16216.2	4.61	31584.7	0.726667	-208	1044.66	5034.33	46.375	59.0481	75.8617	6.83296	0.0260111	0	77.9064	0
0.172	61.4148	3.98401	2.06984	45.1837	7159.79	17998.8	10.254	31618.3	0.98	98.9	4004.57	13	1.3	70.8242	86.428	0.397792	0	0	52.0418	0
0.133	43.5846	7.36683	2.4081	58.3138	35578.9	11078.3	12.658	19413.4	1.56	32.2	647.29	2263	44.2	43.4561	55.6363	3.21159	0.0531178	0	66.3915	0
0.455	59.2514	4.68028	1.72763	55.1572	2925.18	7257.23	9.04767	12234.2	1.26	15.5	1397	182	7.98	61.7977	57.9828	0.403071	3.53294	0	53.4834	0
0.184	63.8051	7.39178	5.99945	44.7854	2.34436e+06	11146	10.1133	18549.3	-0.05	-23.7	1132.45	112210	26.835	43.6944	89.0107	210.332	0.24081	0.971958	63.9971	1
0.311	54.2107	7.84206	4.30869	54.241	25370	7750.75	8.62133	17792.6	0.773333	100	5380.81	10	23.26	75.6802	52.4262	0.282276	0	0	60.2326	0
0.548	65.0769	7.99139	4.56494	51.701	18357.8	7522.07	23.3673	18485.2	0.69	74.6	16.91	25862	45.63	73.651	67.8845	2.44053	0	0	53.1114	0
0.813	58.5452	4.27544	3.59911	29.7749	4782.11	933.85	6.433	1133.68	0.12	94.9	485.36	5615.89	9.015	7.34445	46.0615	5.12085	0	13.1301	36.6619	1
0.085	34.5371	4.69233	2.57444	71.5597	1.14094e+06	29361.8	6.05767	56191.1	0.513333	-163	832.4	57034	6.485	69.6243	84.3998	38.8581	0.0574253	0	82.6796	0
0.025	24.9237	1.85075	1.04901	86.6978	306803	34903.9	4.48233	82389.3	-0.156667	62.3	2520.05	1497.83	37.91	74.97	76.0461	8.78992	0	0	89.6138	0
0.176	60.828	7.91671	4.64524	69.6272	307113	15704.2	8.887	29375	0.593333	61.2	1202.55	10727.6	14.43	55.0079	91.7256	19.5561	0.027639	0	75.1469	0
0.394	62.897	4.58508	2.22927	43.7944	117033	3849.76	2.47567	6264.02	0.57	49	510.755	26799.4	84.275	38.8314	58.1023	30.4001	0	0	53.2227	0
0.596	59.2497	5.30129	2.89565	33.802	94832.3	3430.93	3.76133	4835.93	2.09	34.9	1046.66	9750	20.63	23.5012	66.0511	27.6404	0.0343689	2.20634	48.2818	1
0.802	62.4795	12.6263	15.3667	30.5511	78252.6	763.849	4.80067	1384.97	0.326667	23	376.82	34740	15.325	13.1275	42.7974	102.445	0	4.2858	43.995	1
0.799	64.3981	3.10473	2.44158	48.0068	15333.6	2540.04	20.7973	6213.53	0.603333	88.9	63.82	10679.4	31.27	50.8953	68.3495	6.03673	0	2.66729	50.2658	1
0.307	62.9535	8.46943	5.7236	51.4705	602280	11638.5	11.3367	18393.6	1.42	64.7	578.56	42388.7	38.205	36.3145	79.9402	51.7491	0.0016006	0.799007	63.973	1
0.797	61.172	6.767	3.62711	35.8057	2312.89	2772.4	5.83533	3467.67	-0.26	97.1	872.28	133	71.47	47.4089	31.9812	0.834253	0	0	39.3786	0
0.343	55.1812	4.77642	1.86601	54.8255	2960.89	5698.62	12.724	8607.98	1.55	96.8	571.93	79	19.6	70.7141	68.4622	0.51958	0	0	51.7793	0
0.162	59.6731	3.50882	1.99764	66.9328	72689.9	14302.2	11.5893	25188.1	1.12	92.6	2569.97	1771.29	34.69	71.2378	69.9842	5.08243	0	0	70.3327	0
0.1	25.5938	9.86709	4.57916	80.8235	27193.2	26487.5	2.54	50098.2	-0.22	-54.7	1617.51	3530.11	45.74	70.7437	78.0011	10.6712	0.124383	0	83.2722	0
0.04	31.7905	5.32066	2.47354	80.8412	2.46094e+06	29258.4	3.27267	63294	1.81	-0.1	3003.93	16593	47.495	65.3527	78.2995	84.1105	0.479984	0.000887026	87.5214	0
0.492	59.3493	2.71994	2.20876	58.4711	4739.58	4168.13	26.7243	6144.04	0.19	100	48.705	1703.9	73.51	41.1833	83.0793	1.1371	0	0	53.7953	0
0.344	54.2107	4.38014	1.66341	58.5495	278300	7750.75	10.254	16524.1	0.343333	100	2198.85	25	33.33	78.945	70.4968	0.066868	0	0	52.8328	0
0.071	21.5196	4.28493	1.84161	84.5244	158333	26824.3	4.873	71101.7	1.06	-8.9	3761.99	2621	65.525	70.1922	89.1667	5.9026	0	0	86.5031	0
0.461	57.8144	7.27988	4.08264	52.4979	161444	14378.1	6.25433	22585.9	0.323333	62.1	2330.84	2429	50.4	57.3759	74.1365	11.2285	0	0	64.6555	0
0.189	52.6553	8.60458	5.49709	30.3657	281083	6182.06	12.6193	14812.8	1.12333	80.6	361.71	41293.6	17.335	36.8679	71.4483	45.4676	0	0	52.7322	0
0.369	49.1901	1.93834	1.29314	42.7274	148930	8353.36	3.89333	14091.7	0.553333	39.4	1643.01	5409	21.775	45.4514	71.4812	17.8288	0.0230336	1.682	59.4132	1
0.298	53.6838	17.6623	14.9618	44.5044	1.43672e+06	12747.8	7.36367	16210.2	1.59333	43	9286.5	4044.5	4.065	32.3693	50.8142	112.704	0	0.0803282	65.5996	0
0.069	31.2863	5.00536	2.03625	76.0909	1.08928e+06	22776.2	13.2807	45903.9	1.12333	38.6	2005.97	26445.9	52.92	59.7006	81.2549	47.8252	0.105177	0.00104359	84.1682	0
0.093	40.595	11.1679	4.67494	86.1807	24826.4	18394.3	6.03133	44009.2	0.156667	-111.8	990.03	986.5	23.085	66.6922	73.4681	1.34968	0	0	81.358	0
0.59	54.0939	31.0475	19.0219	30.5324	248039	1977.91	3.64167	2666.48	0.236667	10.3	519.17	38613.6	34.215	9.47286	21.8633	125.405	0.217277	60.6175	44.4616	1
0.126	27.6328	5.18957	2.11823	83.4552	149405	26820.7	7.16	57479.6	0.52	-6.2	1337.56	2267	7.46	69.6698	87.6509	5.57052	0	0	85.9803	0
0.292	51.3944	2.01689	1.98894	52.3862	7724.8	8395.63	4.49533	12366.7	0.796667	86.6	898.56	311.6	17.06	67.2463	57.4528	0.920098	0.367148	0	55.4742	0
0.079	26.8411	3.91435	1.86149	80.0079	1.68913e+06	25490	7.50167	54816.2	1.44	-102.5	1976.43	28414.9	51.895	59.3398	87.792	66.2666	0.0951727	0.0180617	86.427	0
0.057	27.0986	5.73132	2.93101	81.1242	1.92549e+06	28242.6	4.20367	54073.2	1.25333	26.8	1651.27	17023.4	70.365	62.5936	89.4035	68.177	0.0079529	0	87.7966	0
0.324	47.5707	7.98428	5.42369	79.3522	45899.1	12088.5	11.691	20824.2	0.19	65	558.795	2381.9	34.28	43.8435	59.6288	3.79691	0	0.0065661	69.841	0
0.424	56.9406	26.4451	17.0291	48.3231	155364	4686.43	3.167	6711.08	1.23333	35.6	1215.71	12603.7	55.39	51.0355	58.8119	33.1519	0	0.000739911	58.7707	0
0.59	57.312	11.9524	8.61185	44.9408	6223.02	2360.08	6.25567	2857.75	1.91333	84.9	216.685	634	62.65	52.5279	41.1679	2.63678	0	0	50.2551	0
0.625	52.8954	7.57666	3.32411	36.9031	3608.23	1713.39	3.33833	2512.27	0.44	87.4	613.9	842.479	29.96	45.2677	36.8966	2.10591	0	0	42.0043	0
0.064	36.3609	4.77796	1.42325	77.0302	216245	20769.6	12.6933	35479.7	1.06	34.3	1932.37	5711.96	44.31	55.1306	67.6894	10.4117	0.144409	0	83.5244	0
0.199	54.2107	2.24369	1.04901	59.7652	155364	9217.11	11.3367	16210.4	0.866667	100	3005.01	8.75	23.53	73.2275	45.7944	0.116905	0	0	51.9554	0
0.598	61.5416	5.80419	4.37137	52.9641	174398	9766.32	2.64333	12123.6	-0.506667	54.8	1931.41	4612	43.04	45.8895	56.6599	17.8571	0.107365	0.0339557	61.7053	0
0.255	58.5179	4.05339	2.01668	59.6642	278300	11146	13.26	36416.4	0.286667	-13.6	789.22	1043	5.3	50.8934	32.488	0.82116	0	0	54.0658	0
0.56	61.4105	6.74459	4.69149	57.0576	51215.7	4893.43	7.013	6341.29	1.11	64.1	916.41	3576	31.96	40.7386	58.7793	10.4662	0	0.239554	60.2186	1
0.079	34.4019	7.09212	2.59678	76.0636	74267	18997.9	6.877	39291.7	1.04	-60.9	1661.08	1462	26.13	65.0146	64.7414	3.90922	0	0	80.535	0
0.828	63.8685	31.1673	20.2374	31.5123	31042.8	2698.15	14.865	3046.35	-0.193333	85.7	901.97	1795	65.13	24.8173	61.8726	11.5052	3.87996	4.33968	40.6538	1
0.15	34.5719	12.2814	5.45922	81.71	163623	16880.7	3.92667	39962	1.59	-90.4	1560.43	5059.85	55.445	67.186	72.0549	9.69287	0	0	82.9668	0
0.049	57.6158	3.14657	3.45318	48.5421	1.85277e+06	6642.5	3.56867	13327.1	0.02	14.1	1842.61	56176.8	29.685	41.8724	51.8726	278.926	0.044291	0.0214929	61.4238	0
0.042	31.0152	5.48838	1.94078	87.4234	118872	23255	5.00433	119339	0.83	62.8	1952.98	4342.5	63.04	70.0678	68.2257	5.11169	0	0	84.4036	0
0.399	55.5607	41.3775	27.6635	30.4283	643608	7188.78	9.15667	15398.4	0.696667	53.4	751.21	47067	29.01	18.5053	75.4423	89.5295	0.0659635	0.141116	53.1926	0
0.07	21.8462	7.1631	3.90236	69.9098	11441.8	30094.8	4.46	65073.4	0.1	92.5	95.635	1872	18.57	78.3226	72.6847	0.380192	0	0	70.5477	0
0.122	48.9995	3.37041	1.13777	71.8707	200530	22034.3	3.96533	47647.3	-0.06	91.8	7052.28	641.035	29.625	25.9514	58.417	9.10079	0	3.70495	76.0579	1
0.02	35.6353	5.23242	2.06715	70.7675	1.53025e+06	25668.5	8.39467	52233.9	0.583333	41.4	3033.78	12701.9	42.95	63.0182	72.1846	59.616	0.00136868	0	82.5126	0
0.551	56.9318	7.6095	5.12318	57.4186	25370	6642.5	4.56267	9980.18	0.0666667	98.6	2080.14	417	38.5	58.6857	59.7188	2.83887	0	0	58.9196	0
0.055	38.0645	1.8477	1.04901	69.5824	2.73212e+06	21854.1	2.66767	45293.9	1	66.9	5900.78	4647	12.75	72.5933	71.3814	125.016	0.242629	0	75.1699	0
0.022	49.3102	12.3581	9.31414	53.6234	313414	15642.4	5.08767	33718.4	0.386667	-47	82.995	112210	79.37	45.4023	65.9224	20.0361	0	0	64.223	0
0.728	57.9273	7.14759	6.40497	41.7075	222925	4107.68	5.72667	5504.51	0.123333	51.3	576.015	28376.6	49.86	32.1013	28.4069	54.2702	0.107511	0.235079	54.6262	1
0.07	50.506	12.195	6.1814	57.9254	31777.9	4572.41	4.063	6093.13	0.296667	24.7	325.47	10481.8	54.65	42.3543	41.6829	6.94993	0	0.340631	61.0623	1
0.505	54.7445	3.4642	2.76502	62.5214	63096.3	3668.4	0.294	6457.62	-0.456667	-2.4	1501.8	6118.7	34.66	50.801	25.1781	17.2	0	0	57.0272	0
0.41	51.3944	5.87233	2.40563	60.7027	405.205	3105.76	11.9283	3121.03	-0.01	100	1178.71	34	41.98	74.9316	36.8966	0.130469	0	0	40.6208	0
0.298	54.2108	2.28915	1.04901	54.1946	23549.7	9509.2	3.24033	29022.4	0.526667	68.9	563.325	8.75	23.08	71.3058	36.6352	0.0467667	0	0	50.2245	0
0.057	37.5332	3.72635	1.91124	65.7051	1.02843e+06	19856.4	3.046	49692.6	0.15	77.9	9784.68	1593.5	16.325	64.515	86.096	51.7932	0.0129925	0	78.5939	0
0.087	51.8668	3.70994	2.39231	71.0953	91011.6	19800.9	2.399	49377.2	1.02667	97.1	4666.28	150	8.42	58.6588	100	4.59635	0	0	70.291	0
0.363	59.6528	19.314	7.99643	51.6855	38159.3	4686.43	1.46233	8211.87	-0.253333	-0.9	2443.01	2223.89	9.635	67.9203	42.3198	7.55907	0.000318689	0	46.3375	0
0.401	60.4388	188.512	52.3013	73.2167	68331.2	11893.3	11.9283	11537.3	1.08667	87.4	2828.14	679.3	66.4	21.794	89.3579	5.74537	0	19.1989	68.4889	1
0.81	53.4196	5.98806	12.1565	46.7806	26907.6	3104.58	3.24033	1578.38	-0.21	71.9	335.53	1923.04	19.97	47.4858	55.6025	5.37522	0	0	47.7627	0
0.379	52.9759	3.27806	11.0722	58.127	27517.9	3810.52	19.219	12191.9	-0.143333	100	121.93	15350	8.72	6.41934	82.3018	7.22155	0	0.00677417	59.9279	0
0.222	54.2108	4.13572	1.25568	60.7137	38159.3	11078.3	15.8467	21822.2	-0.24	97.2	2083.47	9.94	16.3	71.802	31.7154	0.178876	0.866856	0	54.6829	0
0.114	57.7803	22.8349	10.6011	41.5092	183346	8028.92	5.98267	13531.7	0.156667	25.6	2953.29	2812	45.46	40.5044	19.0986	22.8357	0	0	56.7712	0
0.567	52.1288	6.88756	5.53387	56.82	5277.92	2308.42	17.0857	2572.72	-0.11	81.9	77.155	2433	80.14	46.5123	35.3371	2.28638	0	0	47.0196	0
0.061	46.1369	11.1686	4.8208	80.1369	66216.2	23465.6	6.67667	46851.4	1.02333	-194.5	1100.22	2924.55	46.71	67.1575	71.3519	2.82184	0	0	79.9138	0
0.026	37.1367	4.20144	2.16499	85.9697	23549.7	34903.9	5.00667	135951	0.673333	38.7	2321.08	132.656	51.525	74.7367	87.7016	0.652898	0	0	84.6462	0
0.102	41.9303	9.84138	4.24768	81.6085	38159.3	20265	6.954	36320.4	0.656667	-188.6	863.105	1970	31.66	64.0502	71.6846	1.88302	0	0	76.4399	0
0.247	43.2813	16.8918	9.43626	62.2248	30618.5	10059.9	1.10867	15609.5	-0.0166667	100	1181.03	2253	68.415	41.4731	54.5253	3.04361	0	0	66.3573	0
0.686	60.3	7.94686	7.03338	48.2047	33985.7	1116.43	3.22067	1621.78	0.536667	22.1	111.39	40895	70.29	40.3389	37.45	30.4414	0.0522972	0	46.5275	0
0.134	46.8963	2.01077	1.36728	68.0613	4191.54	8028.3	4.524	20899.1	0.19	93.6	1548.78	8.75	19.67	63.7692	28.4069	0.522096	0	0	50.7008	0
0.207	68.2534	6.37115	4.73651	60.616	1.7088e+06	13280.8	3.36233	21606.1	0.62	37.6	684.17	96574.5	49.68	38.3279	81.7798	128.667	0.0452571	9.54988	72.7467	1
0.202	39.2914	8.93245	3.45041	68.4323	24635.1	13381	14.451	23004.2	1.23333	25.5	996.665	1258.5	49.9	54.8982	66.4909	1.84105	0	0	68.8416	0
0.2	54.1391	5.2566	1.82777	40.4951	42441.1	1839.12	2.796	2366.5	0.45	7.1	179.37	43254.4	35.45	-0.100034	43.9573	23.0768	0	9.44571	48.971	1
0.082	36.8704	4.25489	2.12132	85.7837	12042.5	22785.7	3.15233	59486.3	0.74	100	8284.1	8.75	27.34	70.2485	88.6741	0.528514	0	0	79.4895	0
0.32	53.6021	16.117	10.058	42.3347	405.205	4748.84	3.337	5297.69	0.00666667	-12.8	1863.23	12980	19.89	8.23377	41.1306	53.7592	0	4.80028	44.4294	1
0.123	46.237	8.01196	3.37885	78.0102	9580.9	15519.3	15.695	26181.4	1.24	96.2	618.04	254.78	18.94	51.2187	89.0107	0.617354	0	0	70.1293	0
0.053	51.8992	10.8647	6.92086	62.5766	26243.1	7750.75	6.69733	15441.9	0.74	36.2	26.39	112210	72.045	64.5813	68.3106	3.38588	0	0	63.1116	0
0.612	48.2104	6.08042	3.35888	43.3217	15143	3104.58	10.7273	6049.51	1.46333	57.3	24.905	39710	38.53	41.2827	48.6986	4.87765	0	0.0145086	50.2204	0
0.312	53.5602	7.28509	3.78246	83.19	19231.9	15066.7	6.69933	24719.8	0.286667	94.9	3343.7	86	43.06	68.7524	49.2388	1.27645	0	0	70.5727	0
0.817	55.2822	19.6956	15.7151	41.21	18357.8	1790.36	5.22667	1665.33	0.64	2.2	1639.19	6050	64.17	48.6261	24.8694	20.5735	0	0	46.53	0
0.167	49.1079	2.88381	1.90277	74.8418	631305	18192.5	4.14167	31571.4	0.07	76.5	1999.68	8571	26.09	54.7446	76.4537	34.7014	0.19265	0	80.6162	0
0.568	64.0326	5.19271	4.67054	56.4909	21083.7	7301.01	20.0157	9921.03	0.48	75.2	16.91	38812	47.14	63.1777	45.3144	2.88777	0	0	56.616	0
0.503	53.5355	3.92169	1.82167	38.9002	29131.6	1150.33	0.640333	1668.84	0.366667	24.6	130.395	46595	36.78	20.0955	22.0115	25.3247	0	3.39887	45.3087	1
0.739	53.8626	19.5998	15.1938	37.4082	1.85277e+06	2698.15	4.098	5545.86	0.513333	17.8	945.32	69780.9	76.62	15.5587	57.2924	223.188	0.444327	1.42628	53.3817	1
0.055	26.0242	5.50511	2.70852	89.6762	471448	26324.4	3.765	70958	0.75	89.7	10230.3	1808	53.7	67.6581	85.9992	17.9092	0.0281564	0	89.7209	0
0.068	29.5329	4.92195	3.17518	77.0352	169685	31070.2	3.72767	90249.2	-0.216667	74.4	2257	985	2.7	71.5219	83.7012	5.46135	0	0	83.6658	0
0.37	48.3865	6.10229	5.9718	28.0712	115108	3885.05	11.3073	4723.14	-0.276667	20.3	2818.51	3758.73	26.22	47.5979	24.0122	29.6284	0	0	44.6939	0
0.164	33.5273	5.61546	2.73043	65.2885	134491	26178.7	3.60333	48831.6	0.623333	46.6	1750.72	9961	37.83	79.9499	88.6741	5.13742	0.0541965	0	74.2994	0
0.449	51.1895	20.0461	10.2375	33.1314	1.15663e+06	4748.84	5.795	5444.25	0.816667	-9.5	2221.41	35980.5	46.675	14.5215	43.1173	243.561	0.00143465	0.416103	52.2508	1
0.517	65.4716	6.35366	3.80963	64.888	285686	8529.89	4.589	15375.2	1.49	53	752.665	24742.1	19.33	42.7319	78.3488	33.4923	0.0055874	0	66.9021	0
0.441	53.7307	5.24212	3.57401	55.5329	757210	6643.03	2.743	9405.32	-0.03	30.8	2450.71	12683	42.54	36.975	59.1071	113.985	0.171276	0.199222	66.3413	0
0.573	56.186	3.76409	4.57749	56.4427	161444	2674.76	2.74867	4092.28	1.55333	95.3	2722.89	1405	3.1	40.3192	11.2333	10.2019	0	0.656988	47.0742	1
0.054	37.1391	10.3096	4.3175	72.3701	811833	21143.5	3.05133	43439.9	-0.04	-22.5	2366.22	14337.9	46.84	62.7204	67.2325	38.3963	0	0.00130257	79.3566	0
0.123	32.3886	4.46988	1.9265	79.6875	233599	22433.6	6.35967	40635.2	1.60667	80	1872.65	3941.03	43.02	68.8053	67.0455	10.4129	0	0	83.298	0
0.262	60.296	6.39519	4.27638	52.918	63171.9	9340.91	6.615	15482.8	0.653333	-476.4	532.97	16571.3	41.78	52.8658	67.7705	6.76293	0	0	62.1755	0
0.274	58.2153	3.60603	1.43274	72.3701	28444	5366.86	25.405	5576.43	0.456667	95.8	1913.06	391.2	64.93	15.084	89.3579	5.29994	0	219.723	45.2102	1
0.191	47.7637	9.74632	4.39159	76.0909	401526	20937	5.59967	39490.1	0.686667	-81.8	1085.91	12878.5	55.975	61.5566	64.1705	19.1778	0	0	83.6658	0
0.046	55.8216	8.0283	6.78627	45.7913	2.66424e+06	18296	3.969	38985.2	0.0766667	-35.2	491.615	112210	13.16	32.5753	77.7925	145.619	0.00544398	1.39394	67.5517	1
0.294	55.2152	6.51491	2.87291	52.5289	47018.9	2663.99	3.08867	4239.55	0.493333	45.4	502.115	9511	49.4	48.8102	49.961	17.6498	0	0	61.7459	0
0.077	49.7114	4.4158	1.51024	93.6687	170601	30132.1	3.901	130626	-0.64	100	10230.3	8.75	0.92	81.5434	100	5.66176	0	0	83.3974	0
0.886	54.8804	28.9084	18.5336	38.0064	22139.8	2674.76	3.29467	2938.99	0.99	31	454.44	3949	54.71	49.1235	45.5182	8.27731	0	0	43.995	0
0.469	52.5593	4.9037	1.82174	60.0939	49302.1	7848.26	3.36133	11094.3	0.666667	53.9	1337.2	1195.7	57.71	49.0451	69.8124	6.28191	0.0261629	0.350303	64.9993	1
0.797	58.9305	3.89305	2.60663	26.4956	30282.7	1700.26	19.236	1394.25	-0.243333	88.5	52.65	44129	70.34	0.503435	44.4568	17.8106	4.89337	16.5616	30.3534	1
0.13	43.6853	9.47951	4.38438	72.2113	88780.9	13056.1	9.14267	24869.7	1.04667	-53.9	1894.13	3477	41.345	50.0254	64.7414	6.79995	0	0	77.8743	0
0.873	60.1515	8.64149	52.3013	29.7749	27517.9	2064.23	12.8447	18393.6	1.12	23.4	132.11	28252.7	44.71	6.30749	81.7798	11.1234	0	5.34845	51.8686	1
0.546	59.1395	16.6683	10.0533	46.5021	149405	2671.33	14.455	5635.38	0.353333	-13.6	849.475	42	43.75	62.2389	70.0242	0.22639	0	0	42.7792	0
0.358	59.0229	56.3725	34.9599	56.818	5277.92	10059.9	8.13167	18748.2	-0.06	-8.5	2406.17	75	0.47	60.0116	74.2856	0.623323	0.289976	0	52.3672	0
0.09	27.2503	8.81857	3.80194	81.1005	102686	18745.1	6.29233	38816.1	1.05667	-87.1	1103.86	1852.5	38.53	63.2668	61.8311	5.47801	0	0	82.0108	0
0.079	29.7131	6.06588	2.48469	77.3495	46025.3	21754.1	4.129	47317.2	0.27	32.4	1514.79	610.84	30.335	67.6952	56.7851	2.11571	0	0	80.1193	0
0.06	24.4477	6.36037	2.88577	83.3468	267069	25471.6	7.90033	63283.5	0.286667	-19.3	1559.22	2999	7.36	70.4341	87.4242	10.485	0.00547119	0	87.5089	0
0.559	67.5061	4.49	4.88878	47.1046	163623	2671.33	37.065	9906.15	-0.37	65.1	400.985	1195	69.48	45.812	27.4126	1.21868	0	0.994573	46.09	1
0.143	55.0264	3.78701	2.96145	77.0944	2165.87	17258.2	6.25433	29329.8	0.296667	65.1	6324.15	8.75	3.37	67.6076	67.7705	0.125498	0	0	62.3568	0
0.766	54.3379	5.03287	2.8814	30.5511	25370	1368.82	1.23233	1689.36	0.8	5.2	128.215	50338	39.98	21.8206	35.105	18.5342	0	1.44105	41.5166	1
0.57	56.9517	5.85937	2.60663	45.5446	17042.7	1874.71	2.13267	2668.99	0.326667	29.1	406.155	3820	70.23	35.3831	51.4297	9.09082	0	0.553391	49.6598	1
0.072	57.4866	3.72802	1.3408	68.6974	769865	10734.1	1.02267	20709.8	-0.423333	-11.2	2018.81	23500	46	43.5648	41.0083	71.7217	0.0597611	0.0460202	73.2187	0
0.28	53.2376	6.33784	6.44928	51.154	27193.2	2671.33	7.07167	4224	-0.0766667	49.7	1237.61	3876.5	27.93	39.1287	33.2121	10.1796	0.100696	0.275892	51.8686	1
0.537	45.5377	6.4	2.51533	44.5044	2722.27	1990.09	1.80133	5499.15	0.853333	24.7	503.15	341.4	22.96	56.9184	35.7433	1.36791	0	0	54.6262	0
0.148	51.3944	6.32093	3.81064	53.1312	545.655	5193.89	2.256	6968.33	0.11	99	1011.97	35	48.61	74.3763	26.5684	0.105057	0	0	45.2102	0
0.433	59.4446	4.50717	2.86545	59.872	38159.3	10734.1	4.345	31285.1	-0.07	97	2980.95	54	10.53	58.8351	18.8605	1.49552	0	0	60.966	0
0.267	58.8805	7.7806	6.25905	57.1254	111737	9217.11	15.6373	12520.1	1.24	72	674.6	9700.5	62.44	38.503	71.3938	12.1228	0	0	67.6161	0
0.582	59.4187	4.02293	4.26939	33.04	133597	2064.23	2.674	3553.62	0.176667	-0.9	450.385	39521.2	44.62	47.6283	33.2772	64.7199	0	0.00477476	47.4218	0
0.712	61.6876	4.91801	4.28074	46.1031	84672.5	1790.36	3.061	2733.63	0.84	14.4	856.675	14415	71.89	36.0241	18.202	47.2934	0	0.0424969	51.6648	0
0.31	35.7731	14.1311	15.6571	63.4271	361558	8812.74	9.834	15839.6	0.813333	-361.9	1100.03	41311	71.3	21.2293	72.9577	41.0267	0.0850996	151.449	72.8861	1
0.157	50.7559	7.5738	8.05442	62.1257	47018.9	15519.3	8.51067	30446.9	0.12	-81.9	441.505	14112.2	80.63	73.2599	93.6573	3.3919	0.149051	0	71.7549	0
0.091	46.0119	5.60567	2.86875	66.3243	1.65801e+07	34903.9	4.208	72912.6	0.446667	-23.1	901.82	112210	45.15	52.2296	85.5435	341.724	0.593371	7.31991e-05	80.3219	0
0.333	54.2108	3.92903	1.51068	49.4187	27193.2	4107.68	19.4877	17136.1	1.26	92.6	5936.59	8.75	17.95	73.2275	55.801	0.10208	4.89337	0	48.6723	0
0.108	52.9547	2.74804	2.73863	58.7382	757210	7257.23	1.84067	12823.7	-0.216667	14	4254.56	12337.5	39.36	50.6967	37.7564	99.656	0.0117524	0	64.5098	0
0.233	51.3943	6.64329	3.81232	63.2294	18357.8	2293.4	5.00133	3125.62	0.7	96.9	567.615	187	15.34	71.1927	32.3996	0.313122	0	0	47.9861	0
0.236	51.3944	5.30618	2.67651	51.3024	969.256	4503.04	10.0127	6120.71	0.83	87.4	1076.36	49.41	17.77	74.6699	22.305	0.215245	0	0	48.7382	0
0.725	65.4137	24.514	23.5698	40.0691	158333	1977.91	17.6593	3553.62	-0.11	92.8	151.915	23452	44.42	0.0141251	39.8496	38.2513	0	19.0322	46.5457	1
0.194	59.4665	5.90756	5.10593	55.2232	520944	8353.22	28.532	13726.3	0.623333	2.6	250.41	96341	79.42	37.7095	68.0259	62.3645	0.462327	0.0499979	69.2859	0
0.707	61.6597	102.884	52.3013	40.1018	32836.2	2043.45	9.462	3316.72	0.13	33.5	356.365	15256.4	39.44	33.0158	45.3754	16.069	0	0	52.0816	0
